# Supplementary material for: Different Patterns of mRNA Nuclear Retention during Meiotic Prophase in Larch Microsporocytes
Source: Int J Mol Sci. 2021 Aug 7;22(16):8501. doi: 10.3390/ijms22168501 (PMC8395157; doi:10.3390/ijms22168501)
Supplement: Supplementary file 1 [file ijms-22-08501-s001.zip]

Archive with 2 entries (2 files):
- Supplemental Data Set 1.xlsb
- Supplemental Figures Majewska et al 2021.pdf
